# Supplementary material for: Biochemical Characterization of the Seed Quality of a Collection of White Lupin Landraces from Southern Italy
Source: Plants (Basel). 2024 Mar 10;13(6):785. doi: 10.3390/plants13060785 (PMC10974116; doi:10.3390/plants13060785)
Supplement: Supplementary file 1 [file plants-13-00785-s001.zip]

Archive with 1 entries (1 files):
- plants-2850088-supplementary.pdf
